# Supplementary material for: Association of Physical Activity with Phenotypic Age among Populations with Different Breakfast Habits
Source: Nutrients. 2024 Feb 20;16(5):575. doi: 10.3390/nu16050575 (PMC10934488; doi:10.3390/nu16050575)
Supplement: Supplementary file 1 [file nutrients-16-00575-s001.zip]

Archive with 1 entries (1 files):
- nutrients-2853372-supplementary.pdf
